# Supplementary material for: RNA Sequencing Analysis and Verification of Paeonia ostii ‘Fengdan’ CuZn Superoxide Dismutase (PoSOD) Genes in Root Development
Source: Plants (Basel). 2024 Jan 31;13(3):421. doi: 10.3390/plants13030421 (PMC10856844; doi:10.3390/plants13030421)
Supplement: Supplementary file 1 [file plants-13-00421-s001.zip]

Archive with 11 entries (11 files):
- Figure S1.png
- Figure S2.png
- Figure S3.png
- Figure S4.png
- Figure S5.png
- Figure S6.png
- Figure S7.png
- Figure S8.png
- Figure S9.png
- Supplementary Figure.pdf
- Supplementary Table.xls
