# Supplementary material for: RNA Sequencing Analysis and Verification of Paeonia ostii ‘Fengdan’ CuZn Superoxide Dismutase (PoSOD) Genes in Root Development
Source: Plants (Basel). 2024 Jan 31;13(3):421. doi: 10.3390/plants13030421 (PMC10856844; doi:10.3390/plants13030421)
Supplement: Supplementary file 1 [file plants-13-00421-s001.zip › Supplementary Table.xls]

## Sheet: Table S1
Table S1 Statistics for offline data
Sample	Total Raw Reads (M)	Total Clean Reads (M)	Total Clean Bases(Gb)	Clean Reads Q20(%)	Clean Reads Q30(%)	Clean Reads Ratio(%)
Gmf_1	91.27	79.25	11.89	96.32	87.6	86.84
Gmf_2	91.35	79.75	11.96	96.33	87.47	87.3
Gmf_3	92.47	80.57	12.09	96.3	87.57	87.13
Gmfq_1	89.59	77.43	11.61	96.22	87.38	86.42
Gmfq_2	94.07	81.42	12.21	96.17	87.2	86.55
Gmfq_3	92.95	79.51	11.93	96.29	87.5	85.54
Gtq_1	87.78	75.13	11.27	96.31	87.49	85.59
Gtq_2	84.15	72.32	10.85	96.06	86.78	85.94
Gtq_3	96.66	82.77	12.42	96.26	87.31	85.63
Gzc_1	90.88	79.21	11.88	96.2	87.13	87.16
Gzc_2	92.89	80.31	12.05	96.19	87.18	86.46
Gzc_3	89.91	77.42	11.61	96.1	86.98	86.11

## Sheet: Table S2
Table 2. Reference genome information
Values	Number	Percentage
NR	85497	0.4417
NT	60546	0.3128
Swissprot	62846	0.3247
KEGG	67757	0.3501
KOG	70436	0.3639
GO	47691	0.2464
Pfam	65235	0.337
Overall	97636	0.5044

## Sheet: Table S3 
Table S3 Number of upregulated and downregulated DEGs in 3 pairwise comparisons (Gmfq vs. Gmf, Gmf vs. Gtq , Gtq vs. Gzc)
Compare Group	Up	Down	Total
Gmfq-vs-Gmf	48031	23687	71718
Gmf-vs-Gtq	21165	8639	29804
Gtq-vs-Gzc	13556	11156	24712

## Sheet: Table S4
Table S4 GO classification of DEGs in Gmfq-vs-Gmf
Level 2	Level 1	num
binding	molecular_function	11462
transporter activity	molecular_function	1580
structural molecule activity	molecular_function	904
transcription regulator activity	molecular_function	668
signal transducer activity	molecular_function	358
molecular transducer activity	molecular_function	262
molecular function regulator	molecular_function	240
antioxidant activity	molecular_function	227
nutrient reservoir activity	molecular_function	45
molecular carrier activity	molecular_function	11
protein tag	molecular_function	3
cell	cellular_component	9524
cell part	cellular_component	9364
membrane	cellular_component	7831
membrane part	cellular_component	7092
organelle	cellular_component	6423
organelle part	cellular_component	3004
macromolecular complex	cellular_component	2837
membrane-enclosed lumen	cellular_component	664
extracellular region	cellular_component	514
cell junction	cellular_component	210
symplast	cellular_component	209
supramolecular complex	cellular_component	150
extracellular region part	cellular_component	58
virion	cellular_component	57
virion part	cellular_component	57
nucleoid	cellular_component	4
cellular process	biological_process	9277
metabolic process	biological_process	9019
biological regulation	biological_process	2910
regulation of biological process	biological_process	2522
response to stimulus	biological_process	2227
localization	biological_process	1959
cellular component organization or biogenesis	biological_process	1898
signaling	biological_process	938
developmental process	biological_process	565
multicellular organismal process	biological_process	471
negative regulation of biological process	biological_process	344
positive regulation of biological process	biological_process	278
reproduction	biological_process	278
reproductive process	biological_process	278
multi-organism process	biological_process	211
growth	biological_process	96
detoxification	biological_process	53
immune system process	biological_process	32
rhythmic process	biological_process	31
nitrogen utilization	biological_process	16
cell proliferation	biological_process	13
carbon utilization	biological_process	5
biological adhesion	biological_process	4
locomotion	biological_process	4
pigmentation	biological_process	2

## Sheet: Table S5 
Table S5 GO classification of DEGs in Gtq-vs-Gzc
Level 2	Level 1	num
antioxidant activity	molecular_function	101
binding	molecular_function	5091
catalytic activity	molecular_function	5346
molecular carrier activity	molecular_function	3
molecular function regulator	molecular_function	89
molecular transducer activity	molecular_function	120
nutrient reservoir activity	molecular_function	21
signal transducer activity	molecular_function	171
structural molecule activity	molecular_function	314
transcription regulator activity	molecular_function	213
transporter activity	molecular_function	747
cell	cellular_component	3823
cell junction	cellular_component	58
cell part	cellular_component	3753
extracellular region	cellular_component	168
extracellular region part	cellular_component	16
macromolecular complex	cellular_component	1066
membrane	cellular_component	3493
membrane part	cellular_component	3177
membrane-enclosed lumen	cellular_component	260
nucleoid	cellular_component	2
organelle	cellular_component	2503
organelle part	cellular_component	1214
supramolecular complex	cellular_component	72
symplast	cellular_component	58
virion	cellular_component	20
virion part	cellular_component	20
biological adhesion	biological_process	2
biological regulation	biological_process	1196
carbon utilization	biological_process	4
cell proliferation	biological_process	3
cellular component organization or biogenesis	biological_process	722
cellular process	biological_process	3766
detoxification	biological_process	23
developmental process	biological_process	197
growth	biological_process	27
immune system process	biological_process	12
localization	biological_process	860
locomotion	biological_process	2
metabolic process	biological_process	3657
multi-organism process	biological_process	75
multicellular organismal process	biological_process	164
negative regulation of biological process	biological_process	121
nitrogen utilization	biological_process	5
pigmentation	biological_process	1
positive regulation of biological process	biological_process	102
regulation of biological process	biological_process	1024
reproduction	biological_process	91
reproductive process	biological_process	91
response to stimulus	biological_process	988
rhythmic process	biological_process	12
signaling	biological_process	444

## Sheet: Table S6
Table S6 GO classification of DEGs in Gmf-vs-Gtq
Level 2	Level 1	num
antioxidant activity	molecular_function	91
binding	molecular_function	4843
catalytic activity	molecular_function	5001
molecular carrier activity	molecular_function	5
molecular function regulator	molecular_function	78
molecular transducer activity	molecular_function	100
nutrient reservoir activity	molecular_function	23
signal transducer activity	molecular_function	138
structural molecule activity	molecular_function	375
transcription regulator activity	molecular_function	199
transporter activity	molecular_function	731
cell	cellular_component	3617
cell junction	cellular_component	103
cell part	cellular_component	3554
extracellular region	cellular_component	252
extracellular region part	cellular_component	19
macromolecular complex	cellular_component	1036
membrane	cellular_component	3257
membrane part	cellular_component	2978
membrane-enclosed lumen	cellular_component	230
nucleoid	cellular_component	3
organelle	cellular_component	2392
organelle part	cellular_component	1181
supramolecular complex	cellular_component	66
symplast	cellular_component	103
virion	cellular_component	16
virion part	cellular_component	16
biological adhesion	biological_process	1
biological regulation	biological_process	1090
carbon utilization	biological_process	2
cell proliferation	biological_process	4
cellular component organization or biogenesis	biological_process	793
cellular process	biological_process	3576
detoxification	biological_process	19
developmental process	biological_process	191
growth	biological_process	29
immune system process	biological_process	8
localization	biological_process	807
locomotion	biological_process	4
metabolic process	biological_process	3462
multi-organism process	biological_process	75
multicellular organismal process	biological_process	160
negative regulation of biological process	biological_process	123
nitrogen utilization	biological_process	12
pigmentation	biological_process	1
positive regulation of biological process	biological_process	92
regulation of biological process	biological_process	925
reproduction	biological_process	86
reproductive process	biological_process	86
response to stimulus	biological_process	851
rhythmic process	biological_process	8
signaling	biological_process	380

## Sheet: Table S7
Table S7 KEGG pathway of DEGs in Gmfq-vs-Gmf
Pathway ID	Pathway Name				Level 1	Level 2	Term Candidate Gene Num	Total Candidate Gene Num	Term Gene Num	Total Gene Num	Rich Ratio	P value	Q value
ko03020	RNA polymerase	ko03020	ko00940		Genetic Information Processing	Transcription	836	18449	1381	37479	0.605358	5.41e-18	7.3e-16
ko00940	Phenylpropanoid biosynthesis	ko03013	ko03013		Metabolism	Biosynthesis of other secondary metabolites	992	18449	1745	37479	0.568481	3.86e-11	2.61e-09
ko00230	Purine metabolism	ko00230	ko00910		Metabolism	Nucleotide metabolism	1139	18449	2032	37479	0.560531	1.37e-10	6.16e-09
ko00240	Pyrimidine metabolism	ko00240	ko03020		Metabolism	Nucleotide metabolism	1144	18449	2071	37479	0.55239	9.96e-09	3.36e-07
ko00040	Pentose and glucuronate interconversions	ko00940	ko00220		Metabolism	Carbohydrate metabolism	638	18449	1126	37479	0.566607	2.3e-07	6.21e-06
ko00520	Amino sugar and nucleotide sugar metabolism	ko00904	ko00650		Metabolism	Carbohydrate metabolism	833	18449	1511	37479	0.551291	1.56e-06	3.52e-05
ko00460	Cyanoamino acid metabolism	ko00600	ko00564		Metabolism	Metabolism of other amino acids	377	18449	658	37479	0.572948	1.71e-05	0.000330336
ko04712	Circadian rhythm - plant	ko00250	ko01212		Organismal Systems	Environmental adaptation	273	18449	471	37479	0.579618	7.97e-05	0.00134493
ko00480	Glutathione metabolism	ko00511	ko00630		Metabolism	Metabolism of other amino acids	307	18449	540	37479	0.568519	0.000206866	0.00279269
ko03013	RNA transport	ko01040	ko01200		Genetic Information Processing	Translation	1437	18449	2741	37479	0.524261	0.000267776	0.00328634
ko04075	Plant hormone signal transduction	ko03410	ko00250		Environmental Information Processing	Signal transduction	924	18449	1738	37479	0.531646	0.000419042	0.00404076
ko00052	Galactose metabolism				Metabolism	Carbohydrate metabolism	542	18449	994	37479	0.545272	0.000392556	0.00404076
ko00195	Photosynthesis				Metabolism	Energy metabolism	121	18449	197	37479	0.614213	0.000372268	0.00404076
ko00500	Starch and sucrose metabolism				Metabolism	Carbohydrate metabolism	896	18449	1696	37479	0.528302	0.00128611	0.0108515
ko00902	Monoterpenoid biosynthesis				Metabolism	Metabolism of terpenoids and polyketides	29	18449	39	37479	0.74359	0.00122967	0.0108515
ko00904	Diterpenoid biosynthesis				Metabolism	Metabolism of terpenoids and polyketides	170	18449	293	37479	0.580205	0.00149461	0.0118689
ko00945	Stilbenoid, diarylheptanoid and gingerol biosynthesis				Metabolism	Biosynthesis of other secondary metabolites	68	18449	107	37479	0.635514	0.0019603	0.0147022
ko00591	Linoleic acid metabolism				Metabolism	Lipid metabolism	119	18449	203	37479	0.586207	0.00441275	0.0313537
ko00901	Indole alkaloid biosynthesis				Metabolism	Biosynthesis of other secondary metabolites	115	18449	196	37479	0.586735	0.00486396	0.0328318
ko03410	Base excision repair				Genetic Information Processing	Replication and repair	163	18449	287	37479	0.567944	0.00590318	0.037949
ko04144	Endocytosis				Cellular Processes	Transport and catabolism	930	18449	1785	37479	0.521008	0.00682876	0.0416156
ko00592	alpha-Linolenic acid metabolism				Metabolism	Lipid metabolism	239	18449	433	37479	0.551963	0.00709007	0.0416156
ko00190	Oxidative phosphorylation				Metabolism	Energy metabolism	446	18449	835	37479	0.534132	0.00789985	0.0444367
ko00053	Ascorbate and aldarate metabolism				Metabolism	Carbohydrate metabolism	571	18449	1085	37479	0.526267	0.0124242	0.0670905
ko00966	Glucosinolate biosynthesis				Metabolism	Biosynthesis of other secondary metabolites	14	18449	18	37479	0.777778	0.0130613	0.0678186
ko00410	beta-Alanine metabolism				Metabolism	Metabolism of other amino acids	144	18449	258	37479	0.55814	0.0195602	0.0943079
ko00590	Arachidonic acid metabolism				Metabolism	Lipid metabolism	103	18449	181	37479	0.569061	0.0227976	0.106127
ko00261	Monobactam biosynthesis				Metabolism	Biosynthesis of other secondary metabolites	42	18449	68	37479	0.617647	0.0253616	0.114127
ko03010	Ribosome				Genetic Information Processing	Translation	1131	18449	2209	37479	0.511996	0.0292654	0.123464
ko00300	Lysine biosynthesis				Metabolism	Amino acid metabolism	39	18449	63	37479	0.619048	0.0291483	0.123464
ko00511	Other glycan degradation				Metabolism	Glycan biosynthesis and metabolism	253	18449	472	37479	0.536017	0.0308825	0.126338
ko00340	Histidine metabolism				Metabolism	Amino acid metabolism	53	18449	89	37479	0.595506	0.0323383	0.128402
ko00196	Photosynthesis - antenna proteins				Metabolism	Energy metabolism	19	18449	28	37479	0.678571	0.0364598	0.140631
ko00600	Sphingolipid metabolism				Metabolism	Lipid metabolism	221	18449	413	37479	0.535109	0.0443215	0.166206
ko00944	Flavone and flavonol biosynthesis				Metabolism	Biosynthesis of other secondary metabolites	37	18449	63	37479	0.587302	0.0829792	0.302762
ko00760	Nicotinate and nicotinamide metabolism				Metabolism	Metabolism of cofactors and vitamins	170	18449	322	37479	0.52795	0.10916	0.387806
ko00330	Arginine and proline metabolism				Metabolism	Amino acid metabolism	244	18449	471	37479	0.518047	0.139936	0.484394
ko00350	Tyrosine metabolism				Metabolism	Amino acid metabolism	229	18449	442	37479	0.5181	0.147851	0.486828
ko00941	Flavonoid biosynthesis				Metabolism	Biosynthesis of other secondary metabolites	112	18449	211	37479	0.530806	0.145851	0.486828
ko00071	Fatty acid degradation				Metabolism	Lipid metabolism	261	18449	507	37479	0.514793	0.164144	0.527605
ko04141	Protein processing in endoplasmic reticulum				Genetic Information Processing	Folding, sorting and degradation	1147	18449	2287	37479	0.50153	0.185486	0.54131
ko00565	Ether lipid metabolism				Metabolism	Lipid metabolism	94	18449	178	37479	0.52809	0.188456	0.54131
ko00943	Isoflavonoid biosynthesis				Metabolism	Biosynthesis of other secondary metabolites	46	18449	84	37479	0.547619	0.182231	0.54131
ko00232	Caffeine metabolism				Metabolism	Biosynthesis of other secondary metabolites	13	18449	21	37479	0.619048	0.172642	0.54131
ko00942	Anthocyanin biosynthesis				Metabolism	Biosynthesis of other secondary metabolites	8	18449	12	37479	0.666667	0.179171	0.54131
ko00440	Phosphonate and phosphinate metabolism				Metabolism	Metabolism of other amino acids	17	18449	29	37479	0.586207	0.204365	0.574776
ko00563	Glycosylphosphatidylinositol (GPI)-anchor biosynthesis				Metabolism	Glycan biosynthesis and metabolism	73	18449	138	37479	0.528986	0.217842	0.600177
ko00960	Tropane, piperidine and pyridine alkaloid biosynthesis				Metabolism	Biosynthesis of other secondary metabolites	123	18449	237	37479	0.518987	0.223378	0.60312
ko00073	Cutin, suberine and wax biosynthesis				Metabolism	Lipid metabolism	95	18449	182	37479	0.521978	0.232728	0.616046
ko00515	Mannose type O-glycan biosynthesis				Metabolism	Glycan biosynthesis and metabolism	2	18449	2	37479	1	0.242302	0.629054
ko03060	Protein export				Genetic Information Processing	Folding, sorting and degradation	114	18449	221	37479	0.515837	0.262364	0.668285
ko00430	Taurine and hypotaurine metabolism				Metabolism	Metabolism of other amino acids	38	18449	71	37479	0.535211	0.272287	0.680718
ko00640	Propanoate metabolism				Metabolism	Carbohydrate metabolism	142	18449	278	37479	0.510791	0.287536	0.705771
ko03050	Proteasome				Genetic Information Processing	Folding, sorting and degradation	161	18449	317	37479	0.507886	0.307491	0.741272
ko00400	Phenylalanine, tyrosine and tryptophan biosynthesis				Metabolism	Amino acid metabolism	200	18449	396	37479	0.505051	0.322088	0.762839
ko04130	SNARE interactions in vesicular transport				Genetic Information Processing	Folding, sorting and degradation	75	18449	146	37479	0.513699	0.331186	0.770865
ko00908	Zeatin biosynthesis				Metabolism	Metabolism of terpenoids and polyketides	33	18449	63	37479	0.52381	0.353642	0.80918
ko00909	Sesquiterpenoid and triterpenoid biosynthesis				Metabolism	Metabolism of terpenoids and polyketides	179	18449	357	37479	0.501401	0.384178	0.8644
ko04626	Plant-pathogen interaction				Organismal Systems	Environmental adaptation	1060	18449	2142	37479	0.494865	0.410132	0.907669
ko00130	Ubiquinone and other terpenoid-quinone biosynthesis				Metabolism	Metabolism of cofactors and vitamins	130	18449	260	37479	0.5	0.425097	0.915482
ko00790	Folate biosynthesis				Metabolism	Metabolism of cofactors and vitamins	70	18449	139	37479	0.503597	0.427225	0.915482
ko04146	Peroxisome				Cellular Processes	Transport and catabolism	376	18449	777	37479	0.483912	0.693498	1
ko04145	Phagosome				Cellular Processes	Transport and catabolism	298	18449	630	37479	0.473016	0.844714	1
ko04136	Autophagy - other				Cellular Processes	Transport and catabolism	100	18449	236	37479	0.423729	0.98543	1
ko04016	MAPK signaling pathway - plant				Environmental Information Processing	Signal transduction	794	18449	1702	37479	0.46651	0.986081	1
ko02010	ABC transporters				Environmental Information Processing	Membrane transport	471	18449	1031	37479	0.456838	0.990341	1
ko04070	Phosphatidylinositol signaling system				Environmental Information Processing	Signal transduction	198	18449	435	37479	0.455172	0.945744	1
ko03040	Spliceosome				Genetic Information Processing	Transcription	949	18449	2180	37479	0.435321	1	1
ko03015	mRNA surveillance pathway				Genetic Information Processing	Translation	673	18449	1466	37479	0.459072	0.995607	1
ko03018	RNA degradation				Genetic Information Processing	Folding, sorting and degradation	454	18449	972	37479	0.467078	0.947751	1
ko04120	Ubiquitin mediated proteolysis				Genetic Information Processing	Folding, sorting and degradation	442	18449	979	37479	0.451481	0.995604	1
ko03008	Ribosome biogenesis in eukaryotes				Genetic Information Processing	Translation	341	18449	748	37479	0.455882	0.979712	1
ko03022	Basal transcription factors				Genetic Information Processing	Transcription	218	18449	469	37479	0.464819	0.892964	1
ko03420	Nucleotide excision repair				Genetic Information Processing	Replication and repair	206	18449	478	37479	0.430962	0.997003	1
ko03030	DNA replication				Genetic Information Processing	Replication and repair	206	18449	443	37479	0.465011	0.885232	1
ko00970	Aminoacyl-tRNA biosynthesis				Genetic Information Processing	Translation	181	18449	380	37479	0.476316	0.750411	1
ko03440	Homologous recombination				Genetic Information Processing	Replication and repair	172	18449	358	37479	0.480447	0.692039	1
ko03430	Mismatch repair				Genetic Information Processing	Replication and repair	133	18449	312	37479	0.426282	0.991841	1
ko04122	Sulfur relay system				Genetic Information Processing	Folding, sorting and degradation	16	18449	44	37479	0.363636	0.969195	1
ko03450	Non-homologous end-joining				Genetic Information Processing	Replication and repair	13	18449	45	37479	0.288889	0.998291	1
ko01200	Carbon metabolism				Metabolism	Global and overview maps	988	18449	2131	37479	0.463632	0.99697	1
ko01230	Biosynthesis of amino acids				Metabolism	Global and overview maps	883	18449	1930	37479	0.457513	0.99921	1
ko00010	Glycolysis / Gluconeogenesis				Metabolism	Carbohydrate metabolism	550	18449	1153	37479	0.477016	0.860115	1
ko00620	Pyruvate metabolism				Metabolism	Carbohydrate metabolism	388	18449	791	37479	0.490518	0.553361	1
ko00270	Cysteine and methionine metabolism				Metabolism	Amino acid metabolism	377	18449	788	37479	0.478426	0.79399	1
ko00710	Carbon fixation in photosynthetic organisms				Metabolism	Energy metabolism	362	18449	767	37479	0.471969	0.879346	1
ko00564	Glycerophospholipid metabolism				Metabolism	Lipid metabolism	328	18449	695	37479	0.471942	0.868483	1
ko01212	Fatty acid metabolism				Metabolism	Global and overview maps	325	18449	717	37479	0.453278	0.984097	1
ko00250	Alanine, aspartate and glutamate metabolism				Metabolism	Amino acid metabolism	272	18449	602	37479	0.451827	0.979451	1
ko00630	Glyoxylate and dicarboxylate metabolism				Metabolism	Carbohydrate metabolism	267	18449	586	37479	0.455631	0.96636	1
ko00020	Citrate cycle (TCA cycle)				Metabolism	Carbohydrate metabolism	249	18449	534	37479	0.466292	0.894761	1
ko00360	Phenylalanine metabolism				Metabolism	Amino acid metabolism	227	18449	484	37479	0.469008	0.858858	1
ko00280	Valine, leucine and isoleucine degradation				Metabolism	Amino acid metabolism	225	18449	466	37479	0.482833	0.67563	1
ko00561	Glycerolipid metabolism				Metabolism	Lipid metabolism	218	18449	471	37479	0.462845	0.908449	1
ko01210	2-Oxocarboxylic acid metabolism				Metabolism	Global and overview maps	217	18449	504	37479	0.430556	0.997736	1
ko00030	Pentose phosphate pathway				Metabolism	Carbohydrate metabolism	217	18449	495	37479	0.438384	0.993084	1
ko00562	Inositol phosphate metabolism				Metabolism	Carbohydrate metabolism	185	18449	410	37479	0.45122	0.957444	1
ko00260	Glycine, serine and threonine metabolism				Metabolism	Amino acid metabolism	183	18449	373	37479	0.490617	0.545831	1
ko01040	Biosynthesis of unsaturated fatty acids				Metabolism	Lipid metabolism	178	18449	395	37479	0.450633	0.956824	1
ko00900	Terpenoid backbone biosynthesis				Metabolism	Metabolism of terpenoids and polyketides	173	18449	387	37479	0.447028	0.967212	1
ko00051	Fructose and mannose metabolism				Metabolism	Carbohydrate metabolism	172	18449	369	37479	0.466125	0.855688	1
ko00910	Nitrogen metabolism				Metabolism	Energy metabolism	162	18449	350	37479	0.462857	0.87676	1
ko00061	Fatty acid biosynthesis				Metabolism	Lipid metabolism	161	18449	351	37479	0.458689	0.906184	1
ko00380	Tryptophan metabolism				Metabolism	Amino acid metabolism	151	18449	349	37479	0.432665	0.989111	1
ko00100	Steroid biosynthesis				Metabolism	Lipid metabolism	127	18449	289	37479	0.439446	0.96881	1
ko00650	Butanoate metabolism				Metabolism	Carbohydrate metabolism	121	18449	286	37479	0.423077	0.99209	1
ko00906	Carotenoid biosynthesis				Metabolism	Metabolism of terpenoids and polyketides	119	18449	262	37479	0.454198	0.90299	1
ko00220	Arginine biosynthesis				Metabolism	Amino acid metabolism	117	18449	301	37479	0.388704	0.999884	1
ko00450	Selenocompound metabolism				Metabolism	Metabolism of other amino acids	116	18449	242	37479	0.479339	0.679799	1
ko00860	Porphyrin and chlorophyll metabolism				Metabolism	Metabolism of cofactors and vitamins	113	18449	279	37479	0.405018	0.998628	1
ko00950	Isoquinoline alkaloid biosynthesis				Metabolism	Biosynthesis of other secondary metabolites	112	18449	241	37479	0.46473	0.821685	1
ko00310	Lysine degradation				Metabolism	Amino acid metabolism	111	18449	256	37479	0.433594	0.974353	1
ko00770	Pantothenate and CoA biosynthesis				Metabolism	Metabolism of cofactors and vitamins	101	18449	246	37479	0.410569	0.995881	1
ko00510	N-Glycan biosynthesis				Metabolism	Glycan biosynthesis and metabolism	91	18449	224	37479	0.40625	0.996062	1
ko00920	Sulfur metabolism				Metabolism	Energy metabolism	85	18449	178	37479	0.477528	0.68027	1
ko00062	Fatty acid elongation				Metabolism	Lipid metabolism	85	18449	172	37479	0.494186	0.510012	1
ko00290	Valine, leucine and isoleucine biosynthesis				Metabolism	Amino acid metabolism	73	18449	185	37479	0.394595	0.996999	1
ko00531	Glycosaminoglycan degradation				Metabolism	Glycan biosynthesis and metabolism	68	18449	166	37479	0.409639	0.986702	1
ko00780	Biotin metabolism				Metabolism	Metabolism of cofactors and vitamins	66	18449	150	37479	0.44	0.913935	1
ko00740	Riboflavin metabolism				Metabolism	Metabolism of cofactors and vitamins	62	18449	128	37479	0.484375	0.605057	1
ko00604	Glycosphingolipid biosynthesis - ganglio series				Metabolism	Glycan biosynthesis and metabolism	61	18449	140	37479	0.435714	0.923141	1
ko00514	Other types of O-glycan biosynthesis				Metabolism	Glycan biosynthesis and metabolism	59	18449	134	37479	0.440299	0.901894	1
ko00750	Vitamin B6 metabolism				Metabolism	Metabolism of cofactors and vitamins	49	18449	106	37479	0.462264	0.762734	1
ko00660	C5-Branched dibasic acid metabolism				Metabolism	Carbohydrate metabolism	44	18449	121	37479	0.363636	0.998383	1
ko00670	One carbon pool by folate				Metabolism	Metabolism of cofactors and vitamins	42	18449	84	37479	0.5	0.486621	1
ko00072	Synthesis and degradation of ketone bodies				Metabolism	Lipid metabolism	37	18449	93	37479	0.397849	0.973396	1
ko00730	Thiamine metabolism				Metabolism	Metabolism of cofactors and vitamins	37	18449	90	37479	0.411111	0.950593	1
ko00402	Benzoxazinoid biosynthesis				Metabolism	Biosynthesis of other secondary metabolites	37	18449	84	37479	0.440476	0.85534	1
ko00965	Betalain biosynthesis				Metabolism	Biosynthesis of other secondary metabolites	34	18449	71	37479	0.478873	0.634408	1
ko00905	Brassinosteroid biosynthesis				Metabolism	Metabolism of terpenoids and polyketides	32	18449	83	37479	0.385542	0.980548	1
ko00603	Glycosphingolipid biosynthesis - globo and isoglobo series				Metabolism	Glycan biosynthesis and metabolism	29	18449	61	37479	0.47541	0.651883	1
ko00785	Lipoic acid metabolism				Metabolism	Metabolism of cofactors and vitamins	13	18449	29	37479	0.448276	0.744703	1
ko00601	Glycosphingolipid biosynthesis - lacto and neolacto series				Metabolism	Glycan biosynthesis and metabolism	3	18449	7	37479	0.428571	0.760547	1

## Sheet: Table S8 
Table S8 KEGG pathway of DEGs in Gtq-vs-Gzc
Pathway ID	Pathway Name	Level 1	Level 2	Term Candidate Gene Num	Total Candidate Gene Num	Term Gene Num	Total Gene Num	Rich Ratio	P value	Q value
ko03020	RNA polymerase	Genetic Information Processing	Transcription	416	7469	1381	37479	0.301231	2.62e-20	3.49e-18
ko03013	RNA transport	Genetic Information Processing	Translation	722	7469	2741	37479	0.263408	1.74e-17	1.16e-15
ko00230	Purine metabolism	Metabolism	Nucleotide metabolism	539	7469	2032	37479	0.265256	8.24e-14	3.65e-12
ko00240	Pyrimidine metabolism	Metabolism	Nucleotide metabolism	530	7469	2071	37479	0.255915	6.83e-11	2.27e-09
ko00940	Phenylpropanoid biosynthesis	Metabolism	Biosynthesis of other secondary metabolites	452	7469	1745	37479	0.259026	3.32e-10	8.83e-09
ko00904	Diterpenoid biosynthesis	Metabolism	Metabolism of terpenoids and polyketides	100	7469	293	37479	0.341297	7.97e-09	1.77e-07
ko00600	Sphingolipid metabolism	Metabolism	Lipid metabolism	124	7469	413	37479	0.300242	5.95e-07	1.13e-05
ko00250	Alanine, aspartate and glutamate metabolism	Metabolism	Amino acid metabolism	167	7469	602	37479	0.277409	2.09e-06	3.48e-05
ko00511	Other glycan degradation	Metabolism	Glycan biosynthesis and metabolism	132	7469	472	37479	0.279661	1.51e-05	0.000201139
ko01040	Biosynthesis of unsaturated fatty acids	Metabolism	Lipid metabolism	104	7469	395	37479	0.263291	0.0011711	0.0119813
ko03410	Base excision repair	Genetic Information Processing	Replication and repair	79	7469	287	37479	0.275261	0.00114714	0.0119813
ko00910	Nitrogen metabolism	Metabolism	Energy metabolism	92	7469	350	37479	0.262857	0.00227201	0.0215841
ko00040	Pentose and glucuronate interconversions	Metabolism	Carbohydrate metabolism	256	7469	1126	37479	0.227353	0.0100122	0.0832261
ko03015	mRNA surveillance pathway	Genetic Information Processing	Translation	328	7469	1466	37479	0.223738	0.00986945	0.0832261
ko00909	Sesquiterpenoid and triterpenoid biosynthesis	Metabolism	Metabolism of terpenoids and polyketides	88	7469	357	37479	0.246499	0.0164349	0.128579
ko01212	Fatty acid metabolism	Metabolism	Global and overview maps	166	7469	717	37479	0.23152	0.0176579	0.130472
ko00410	beta-Alanine metabolism	Metabolism	Metabolism of other amino acids	64	7469	258	37479	0.248062	0.0318172	0.22272
ko00220	Arginine biosynthesis	Metabolism	Amino acid metabolism	73	7469	301	37479	0.242525	0.0372205	0.247517
ko04141	Protein processing in endoplasmic reticulum	Genetic Information Processing	Folding, sorting and degradation	487	7469	2287	37479	0.212943	0.0492345	0.311819
ko00340	Histidine metabolism	Metabolism	Amino acid metabolism	24	7469	89	37479	0.269663	0.0665826	0.402522
ko00195	Photosynthesis	Metabolism	Energy metabolism	48	7469	197	37479	0.243655	0.0727746	0.408998
ko00531	Glycosaminoglycan degradation	Metabolism	Glycan biosynthesis and metabolism	41	7469	166	37479	0.246988	0.0768793	0.408998
ko00941	Flavonoid biosynthesis	Metabolism	Biosynthesis of other secondary metabolites	51	7469	211	37479	0.241706	0.0744534	0.408998
ko00604	Glycosphingolipid biosynthesis - ganglio series	Metabolism	Glycan biosynthesis and metabolism	35	7469	140	37479	0.25	0.0835286	0.427281
ko00073	Cutin, suberine and wax biosynthesis	Metabolism	Lipid metabolism	44	7469	182	37479	0.241758	0.0914453	0.432504
ko00100	Steroid biosynthesis	Metabolism	Lipid metabolism	67	7469	289	37479	0.231834	0.0955924	0.432504
ko00430	Taurine and hypotaurine metabolism	Metabolism	Metabolism of other amino acids	19	7469	71	37479	0.267606	0.100643	0.432504
ko00450	Selenocompound metabolism	Metabolism	Metabolism of other amino acids	57	7469	242	37479	0.235537	0.0926615	0.432504
ko03022	Basal transcription factors	Genetic Information Processing	Transcription	105	7469	469	37479	0.223881	0.100809	0.432504
ko00061	Fatty acid biosynthesis	Metabolism	Lipid metabolism	79	7469	351	37479	0.225071	0.12625	0.512906
ko00270	Cysteine and methionine metabolism	Metabolism	Amino acid metabolism	170	7469	788	37479	0.215736	0.131082	0.512906
ko00966	Glucosinolate biosynthesis	Metabolism	Biosynthesis of other secondary metabolites	6	7469	18	37479	0.333333	0.131119	0.512906
ko00902	Monoterpenoid biosynthesis	Metabolism	Metabolism of terpenoids and polyketides	11	7469	39	37479	0.282051	0.137907	0.524048
ko00020	Citrate cycle (TCA cycle)	Metabolism	Carbohydrate metabolism	116	7469	534	37479	0.217228	0.160773	0.593968
ko00650	Butanoate metabolism	Metabolism	Carbohydrate metabolism	64	7469	286	37479	0.223776	0.16658	0.598787
ko00780	Biotin metabolism	Metabolism	Metabolism of cofactors and vitamins	35	7469	150	37479	0.233333	0.172001	0.602004
ko01210	2-Oxocarboxylic acid metabolism	Metabolism	Global and overview maps	109	7469	504	37479	0.21627	0.182207	0.621373
ko00790	Folate biosynthesis	Metabolism	Metabolism of cofactors and vitamins	32	7469	139	37479	0.230216	0.207335	0.684207
ko04145	Phagosome	Cellular Processes	Transport and catabolism	134	7469	630	37479	0.212698	0.210921	0.684207
ko00943	Isoflavonoid biosynthesis	Metabolism	Biosynthesis of other secondary metabolites	20	7469	84	37479	0.238095	0.221676	0.701974
ko00330	Arginine and proline metabolism	Metabolism	Amino acid metabolism	100	7469	471	37479	0.212314	0.254382	0.786808
ko00261	Monobactam biosynthesis	Metabolism	Biosynthesis of other secondary metabolites	16	7469	68	37479	0.235294	0.270423	0.815076
ko04626	Plant-pathogen interaction	Organismal Systems	Environmental adaptation	438	7469	2142	37479	0.204482	0.275778	0.815076
ko00591	Linoleic acid metabolism	Metabolism	Lipid metabolism	44	7469	203	37479	0.216749	0.291575	0.843031
ko00290	Valine, leucine and isoleucine biosynthesis	Metabolism	Amino acid metabolism	40	7469	185	37479	0.216216	0.308713	0.855392
ko04075	Plant hormone signal transduction	Environmental Information Processing	Signal transduction	355	7469	1738	37479	0.204258	0.306824	0.855392
ko00190	Oxidative phosphorylation	Metabolism	Energy metabolism	172	7469	835	37479	0.205988	0.325185	0.882645
ko00770	Pantothenate and CoA biosynthesis	Metabolism	Metabolism of cofactors and vitamins	52	7469	246	37479	0.211382	0.341012	0.907093
ko00564	Glycerophospholipid metabolism	Metabolism	Lipid metabolism	143	7469	695	37479	0.205755	0.347915	0.907307
ko00750	Vitamin B6 metabolism	Metabolism	Metabolism of cofactors and vitamins	23	7469	106	37479	0.216981	0.360799	0.922814
ko00480	Glutathione metabolism	Metabolism	Metabolism of other amino acids	111	7469	540	37479	0.205556	0.373479	0.937221
ko00520	Amino sugar and nucleotide sugar metabolism	Metabolism	Carbohydrate metabolism	305	7469	1511	37479	0.201853	0.409833	0.97844
ko00670	One carbon pool by folate	Metabolism	Metabolism of cofactors and vitamins	18	7469	84	37479	0.214286	0.407558	0.97844
ko00960	Tropane, piperidine and pyridine alkaloid biosynthesis	Metabolism	Biosynthesis of other secondary metabolites	49	7469	237	37479	0.206751	0.411975	0.97844
ko00010	Glycolysis / Gluconeogenesis	Metabolism	Carbohydrate metabolism	218	7469	1153	37479	0.189072	0.820742	0.999987
ko00030	Pentose phosphate pathway	Metabolism	Carbohydrate metabolism	85	7469	495	37479	0.171717	0.947516	0.999987
ko00051	Fructose and mannose metabolism	Metabolism	Carbohydrate metabolism	53	7469	369	37479	0.143631	0.997845	0.999987
ko00052	Galactose metabolism	Metabolism	Carbohydrate metabolism	185	7469	994	37479	0.186117	0.863297	0.999987
ko00053	Ascorbate and aldarate metabolism	Metabolism	Carbohydrate metabolism	172	7469	1085	37479	0.158525	0.999798	0.999987
ko00062	Fatty acid elongation	Metabolism	Lipid metabolism	31	7469	172	37479	0.180233	0.762188	0.999987
ko00071	Fatty acid degradation	Metabolism	Lipid metabolism	102	7469	507	37479	0.201183	0.475017	0.999987
ko00072	Synthesis and degradation of ketone bodies	Metabolism	Lipid metabolism	15	7469	93	37479	0.16129	0.853648	0.999987
ko00130	Ubiquinone and other terpenoid-quinone biosynthesis	Metabolism	Metabolism of cofactors and vitamins	37	7469	260	37479	0.142308	0.99327	0.999987
ko00196	Photosynthesis - antenna proteins	Metabolism	Energy metabolism	2	7469	28	37479	0.0714286	0.984223	0.999987
ko00232	Caffeine metabolism	Metabolism	Biosynthesis of other secondary metabolites	4	7469	21	37479	0.190476	0.62659	0.999987
ko00260	Glycine, serine and threonine metabolism	Metabolism	Amino acid metabolism	73	7469	373	37479	0.19571	0.589649	0.999987
ko00280	Valine, leucine and isoleucine degradation	Metabolism	Amino acid metabolism	94	7469	466	37479	0.201717	0.466039	0.999987
ko00300	Lysine biosynthesis	Metabolism	Amino acid metabolism	11	7469	63	37479	0.174603	0.735482	0.999987
ko00310	Lysine degradation	Metabolism	Amino acid metabolism	41	7469	256	37479	0.160156	0.953673	0.999987
ko00350	Tyrosine metabolism	Metabolism	Amino acid metabolism	79	7469	442	37479	0.178733	0.875369	0.999987
ko00360	Phenylalanine metabolism	Metabolism	Amino acid metabolism	78	7469	484	37479	0.161157	0.986695	0.999987
ko00380	Tryptophan metabolism	Metabolism	Amino acid metabolism	61	7469	349	37479	0.174785	0.889832	0.999987
ko00400	Phenylalanine, tyrosine and tryptophan biosynthesis	Metabolism	Amino acid metabolism	69	7469	396	37479	0.174242	0.907822	0.999987
ko00402	Benzoxazinoid biosynthesis	Metabolism	Biosynthesis of other secondary metabolites	10	7469	84	37479	0.119048	0.981425	0.999987
ko00440	Phosphonate and phosphinate metabolism	Metabolism	Metabolism of other amino acids	2	7469	29	37479	0.0689655	0.986974	0.999987
ko00460	Cyanoamino acid metabolism	Metabolism	Metabolism of other amino acids	113	7469	658	37479	0.171733	0.968465	0.999987
ko00500	Starch and sucrose metabolism	Metabolism	Carbohydrate metabolism	325	7469	1696	37479	0.191627	0.798811	0.999987
ko00510	N-Glycan biosynthesis	Metabolism	Glycan biosynthesis and metabolism	22	7469	224	37479	0.0982143	0.999987	0.999987
ko00514	Other types of O-glycan biosynthesis	Metabolism	Glycan biosynthesis and metabolism	25	7469	134	37479	0.186567	0.677392	0.999987
ko00561	Glycerolipid metabolism	Metabolism	Lipid metabolism	88	7469	471	37479	0.186837	0.768357	0.999987
ko00562	Inositol phosphate metabolism	Metabolism	Carbohydrate metabolism	67	7469	410	37479	0.163415	0.972909	0.999987
ko00563	Glycosylphosphatidylinositol (GPI)-anchor biosynthesis	Metabolism	Glycan biosynthesis and metabolism	19	7469	138	37479	0.137681	0.976786	0.999987
ko00565	Ether lipid metabolism	Metabolism	Lipid metabolism	30	7469	178	37479	0.168539	0.870607	0.999987
ko00590	Arachidonic acid metabolism	Metabolism	Lipid metabolism	31	7469	181	37479	0.171271	0.851098	0.999987
ko00592	alpha-Linolenic acid metabolism	Metabolism	Lipid metabolism	84	7469	433	37479	0.193995	0.62818	0.999987
ko00603	Glycosphingolipid biosynthesis - globo and isoglobo series	Metabolism	Glycan biosynthesis and metabolism	12	7469	61	37479	0.196721	0.57105	0.999987
ko00620	Pyruvate metabolism	Metabolism	Carbohydrate metabolism	131	7469	791	37479	0.165613	0.99358	0.999987
ko00630	Glyoxylate and dicarboxylate metabolism	Metabolism	Carbohydrate metabolism	113	7469	586	37479	0.192833	0.669313	0.999987
ko00640	Propanoate metabolism	Metabolism	Carbohydrate metabolism	45	7469	278	37479	0.161871	0.952677	0.999987
ko00660	C5-Branched dibasic acid metabolism	Metabolism	Carbohydrate metabolism	22	7469	121	37479	0.181818	0.719254	0.999987
ko00710	Carbon fixation in photosynthetic organisms	Metabolism	Energy metabolism	147	7469	767	37479	0.191656	0.717086	0.999987
ko00730	Thiamine metabolism	Metabolism	Metabolism of cofactors and vitamins	10	7469	90	37479	0.111111	0.991072	0.999987
ko00740	Riboflavin metabolism	Metabolism	Metabolism of cofactors and vitamins	18	7469	128	37479	0.140625	0.966575	0.999987
ko00760	Nicotinate and nicotinamide metabolism	Metabolism	Metabolism of cofactors and vitamins	37	7469	322	37479	0.114907	0.999981	0.999987
ko00785	Lipoic acid metabolism	Metabolism	Metabolism of cofactors and vitamins	2	7469	29	37479	0.0689655	0.986974	0.999987
ko00860	Porphyrin and chlorophyll metabolism	Metabolism	Metabolism of cofactors and vitamins	35	7469	279	37479	0.125448	0.999584	0.999987
ko00900	Terpenoid backbone biosynthesis	Metabolism	Metabolism of terpenoids and polyketides	70	7469	387	37479	0.180879	0.835147	0.999987
ko00901	Indole alkaloid biosynthesis	Metabolism	Biosynthesis of other secondary metabolites	27	7469	196	37479	0.137755	0.990333	0.999987
ko00905	Brassinosteroid biosynthesis	Metabolism	Metabolism of terpenoids and polyketides	17	7469	83	37479	0.204819	0.493409	0.999987
ko00906	Carotenoid biosynthesis	Metabolism	Metabolism of terpenoids and polyketides	44	7469	262	37479	0.167939	0.914115	0.999987
ko00908	Zeatin biosynthesis	Metabolism	Metabolism of terpenoids and polyketides	7	7469	63	37479	0.111111	0.978585	0.999987
ko00920	Sulfur metabolism	Metabolism	Energy metabolism	32	7469	178	37479	0.179775	0.769991	0.999987
ko00942	Anthocyanin biosynthesis	Metabolism	Biosynthesis of other secondary metabolites	1	7469	12	37479	0.0833333	0.93057	0.999987
ko00944	Flavone and flavonol biosynthesis	Metabolism	Biosynthesis of other secondary metabolites	10	7469	63	37479	0.15873	0.832243	0.999987
ko00945	Stilbenoid, diarylheptanoid and gingerol biosynthesis	Metabolism	Biosynthesis of other secondary metabolites	22	7469	107	37479	0.205607	0.473295	0.999987
ko00950	Isoquinoline alkaloid biosynthesis	Metabolism	Biosynthesis of other secondary metabolites	45	7469	241	37479	0.186722	0.712153	0.999987
ko00965	Betalain biosynthesis	Metabolism	Biosynthesis of other secondary metabolites	15	7469	71	37479	0.211268	0.446796	0.999987
ko00970	Aminoacyl-tRNA biosynthesis	Genetic Information Processing	Translation	66	7469	380	37479	0.173684	0.908344	0.999987
ko01200	Carbon metabolism	Metabolism	Global and overview maps	397	7469	2131	37479	0.186298	0.943058	0.999987
ko01230	Biosynthesis of amino acids	Metabolism	Global and overview maps	372	7469	1930	37479	0.192746	0.778005	0.999987
ko02010	ABC transporters	Environmental Information Processing	Membrane transport	193	7469	1031	37479	0.187197	0.847388	0.999987
ko03008	Ribosome biogenesis in eukaryotes	Genetic Information Processing	Translation	110	7469	748	37479	0.147059	0.999923	0.999987
ko03010	Ribosome	Genetic Information Processing	Translation	385	7469	2209	37479	0.174287	0.999041	0.999987
ko03018	RNA degradation	Genetic Information Processing	Folding, sorting and degradation	165	7469	972	37479	0.169753	0.992133	0.999987
ko03030	DNA replication	Genetic Information Processing	Replication and repair	71	7469	443	37479	0.160271	0.985148	0.999987
ko03040	Spliceosome	Genetic Information Processing	Transcription	396	7469	2180	37479	0.181651	0.984998	0.999987
ko03050	Proteasome	Genetic Information Processing	Folding, sorting and degradation	38	7469	317	37479	0.119874	0.999938	0.999987
ko03060	Protein export	Genetic Information Processing	Folding, sorting and degradation	35	7469	221	37479	0.158371	0.949724	0.999987
ko03420	Nucleotide excision repair	Genetic Information Processing	Replication and repair	77	7469	478	37479	0.161088	0.986373	0.999987
ko03430	Mismatch repair	Genetic Information Processing	Replication and repair	42	7469	312	37479	0.134615	0.998938	0.999987
ko03440	Homologous recombination	Genetic Information Processing	Replication and repair	51	7469	358	37479	0.142458	0.997973	0.999987
ko03450	Non-homologous end-joining	Genetic Information Processing	Replication and repair	7	7469	45	37479	0.155556	0.820303	0.999987
ko04016	MAPK signaling pathway - plant	Environmental Information Processing	Signal transduction	320	7469	1702	37479	0.188014	0.889783	0.999987
ko04070	Phosphatidylinositol signaling system	Environmental Information Processing	Signal transduction	76	7469	435	37479	0.174713	0.913327	0.999987
ko04120	Ubiquitin mediated proteolysis	Genetic Information Processing	Folding, sorting and degradation	165	7469	979	37479	0.168539	0.9942	0.999987
ko04122	Sulfur relay system	Genetic Information Processing	Folding, sorting and degradation	9	7469	44	37479	0.204545	0.525142	0.999987
ko04130	SNARE interactions in vesicular transport	Genetic Information Processing	Folding, sorting and degradation	25	7469	146	37479	0.171233	0.829586	0.999987
ko04136	Autophagy - other	Cellular Processes	Transport and catabolism	35	7469	236	37479	0.148305	0.982523	0.999987
ko04144	Endocytosis	Cellular Processes	Transport and catabolism	334	7469	1785	37479	0.187115	0.912139	0.999987
ko04146	Peroxisome	Cellular Processes	Transport and catabolism	147	7469	777	37479	0.189189	0.774439	0.999987
ko04712	Circadian rhythm - plant	Organismal Systems	Environmental adaptation	77	7469	471	37479	0.163482	0.980019	0.999987

## Sheet: Table S9
Table S9 KEGG pathway of DEGs in Gmf-vs-Gtq
Pathway ID	Pathway Name	Level 1	Level 2	Term Candidate Gene Num	Total Candidate Gene Num	Term Gene Num	Total Gene Num	Rich Ratio	P value	Q value
ko00940	Phenylpropanoid biosynthesis	Metabolism	Biosynthesis of other secondary metabolites	455	7626	1745	37479	0.260745	2e-09	1.34e-07	132
ko03013	RNA transport	Genetic Information Processing	Translation	666	7626	2741	37479	0.242977	9.54e-08	4.26e-06
ko00910	Nitrogen metabolism	Metabolism	Energy metabolism	108	7626	350	37479	0.308571	2.04e-06	6.83e-05
ko03020	RNA polymerase	Genetic Information Processing	Transcription	348	7626	1381	37479	0.251991	4.93e-06	0.00013206
ko00220	Arginine biosynthesis	Metabolism	Amino acid metabolism	86	7626	301	37479	0.285714	0.000395222	0.00756568
ko00650	Butanoate metabolism	Metabolism	Carbohydrate metabolism	82	7626	286	37479	0.286713	0.000471709	0.00790113
ko00564	Glycerophospholipid metabolism	Metabolism	Lipid metabolism	175	7626	695	37479	0.251799	0.00105404	0.0156934
ko01212	Fatty acid metabolism	Metabolism	Global and overview maps	179	7626	717	37479	0.249651	0.00140554	0.0188342
ko00630	Glyoxylate and dicarboxylate metabolism	Metabolism	Carbohydrate metabolism	149	7626	586	37479	0.254266	0.00156509	0.0190656
ko01200	Carbon metabolism	Metabolism	Global and overview maps	484	7626	2131	37479	0.227123	0.00312661	0.0349138
ko00250	Alanine, aspartate and glutamate metabolism	Metabolism	Amino acid metabolism	149	7626	602	37479	0.247508	0.00464447	0.0478738
ko00909	Sesquiterpenoid and triterpenoid biosynthesis	Metabolism	Metabolism of terpenoids and polyketides	93	7626	357	37479	0.260504	0.00527453	0.0504848
ko00230	Purine metabolism	Metabolism	Nucleotide metabolism	459	7626	2032	37479	0.225886	0.00576801	0.0515276
ko00061	Fatty acid biosynthesis	Metabolism	Lipid metabolism	89	7626	351	37479	0.253561	0.0129616	0.0964921
ko00100	Steroid biosynthesis	Metabolism	Lipid metabolism	75	7626	289	37479	0.259516	0.0122732	0.0964921
ko00710	Carbon fixation in photosynthetic organisms	Metabolism	Energy metabolism	182	7626	767	37479	0.237288	0.0115765	0.0964921
ko00640	Propanoate metabolism	Metabolism	Carbohydrate metabolism	72	7626	278	37479	0.258993	0.0145467	0.102593
ko00072	Synthesis and degradation of ketone bodies	Metabolism	Lipid metabolism	28	7626	93	37479	0.301075	0.0164903	0.110485
ko00565	Ether lipid metabolism	Metabolism	Lipid metabolism	48	7626	178	37479	0.269663	0.0200999	0.128257
ko00270	Cysteine and methionine metabolism	Metabolism	Amino acid metabolism	183	7626	788	37479	0.232234	0.0250565	0.145477
ko00450	Selenocompound metabolism	Metabolism	Metabolism of other amino acids	62	7626	242	37479	0.256198	0.0271412	0.145477
ko00941	Flavonoid biosynthesis	Metabolism	Biosynthesis of other secondary metabolites	55	7626	211	37479	0.260664	0.0261462	0.145477
ko01230	Biosynthesis of amino acids	Metabolism	Global and overview maps	427	7626	1930	37479	0.221244	0.0257066	0.145477
ko00020	Citrate cycle (TCA cycle)	Metabolism	Carbohydrate metabolism	127	7626	534	37479	0.237828	0.0283288	0.146002
ko00340	Histidine metabolism	Metabolism	Amino acid metabolism	26	7626	89	37479	0.292135	0.0294359	0.146089
ko00010	Glycolysis / Gluconeogenesis	Metabolism	Carbohydrate metabolism	259	7626	1153	37479	0.224631	0.0390807	0.187029
ko00402	Benzoxazinoid biosynthesis	Metabolism	Biosynthesis of other secondary metabolites	24	7626	84	37479	0.285714	0.0450941	0.20142
ko00904	Diterpenoid biosynthesis	Metabolism	Metabolism of terpenoids and polyketides	72	7626	293	37479	0.245734	0.0440332	0.20142
ko00195	Photosynthesis	Metabolism	Energy metabolism	50	7626	197	37479	0.253807	0.0501449	0.216755
ko03015	mRNA surveillance pathway	Genetic Information Processing	Translation	323	7626	1466	37479	0.220327	0.0555705	0.232701
ko00943	Isoflavonoid biosynthesis	Metabolism	Biosynthesis of other secondary metabolites	23	7626	84	37479	0.27381	0.0746503	0.303125
ko00750	Vitamin B6 metabolism	Metabolism	Metabolism of cofactors and vitamins	28	7626	106	37479	0.264151	0.0789585	0.311189
ko00620	Pyruvate metabolism	Metabolism	Carbohydrate metabolism	177	7626	791	37479	0.223767	0.0836486	0.320255
ko00240	Pyrimidine metabolism	Metabolism	Nucleotide metabolism	446	7626	2071	37479	0.215355	0.0885522	0.329198
ko00561	Glycerolipid metabolism	Metabolism	Lipid metabolism	108	7626	471	37479	0.229299	0.0908979	0.329198
ko01040	Biosynthesis of unsaturated fatty acids	Metabolism	Lipid metabolism	91	7626	395	37479	0.23038	0.102813	0.362549
ko04712	Circadian rhythm - plant	Organismal Systems	Environmental adaptation	107	7626	471	37479	0.227176	0.110641	0.38015
ko04016	MAPK signaling pathway - plant	Environmental Information Processing	Signal transduction	365	7626	1702	37479	0.214454	0.131471	0.440427
ko04075	Plant hormone signal transduction	Environmental Information Processing	Signal transduction	371	7626	1738	37479	0.213464	0.15184	0.496258
ko01210	2-Oxocarboxylic acid metabolism	Metabolism	Global and overview maps	112	7626	504	37479	0.222222	0.159349	0.5084
ko00906	Carotenoid biosynthesis	Metabolism	Metabolism of terpenoids and polyketides	60	7626	262	37479	0.229008	0.169826	0.524087
ko03022	Basal transcription factors	Genetic Information Processing	Transcription	104	7626	469	37479	0.221748	0.175374	0.524087
ko04145	Phagosome	Cellular Processes	Transport and catabolism	138	7626	630	37479	0.219048	0.175999	0.524087
ko00190	Oxidative phosphorylation	Metabolism	Energy metabolism	180	7626	835	37479	0.215569	0.201289	0.561932
ko00511	Other glycan degradation	Metabolism	Glycan biosynthesis and metabolism	104	7626	472	37479	0.220339	0.194519	0.561932
ko04070	Phosphatidylinositol signaling system	Environmental Information Processing	Signal transduction	96	7626	435	37479	0.22069	0.20025	0.561932
ko00600	Sphingolipid metabolism	Metabolism	Lipid metabolism	91	7626	413	37479	0.220339	0.212138	0.580132
ko00410	beta-Alanine metabolism	Metabolism	Metabolism of other amino acids	58	7626	258	37479	0.224806	0.216959	0.58145
ko03410	Base excision repair	Genetic Information Processing	Replication and repair	64	7626	287	37479	0.222997	0.224423	0.589151
ko04144	Endocytosis	Cellular Processes	Transport and catabolism	376	7626	1785	37479	0.210644	0.228626	0.589151
ko00960	Tropane, piperidine and pyridine alkaloid biosynthesis	Metabolism	Biosynthesis of other secondary metabolites	53	7626	237	37479	0.223629	0.241835	0.611432
ko00073	Cutin, suberine and wax biosynthesis	Metabolism	Lipid metabolism	41	7626	182	37479	0.225275	0.25765	0.639353
ko00030	Pentose phosphate pathway	Metabolism	Carbohydrate metabolism	106	7626	495	37479	0.214141	0.292912	0.708172
ko00592	alpha-Linolenic acid metabolism	Metabolism	Lipid metabolism	93	7626	433	37479	0.214781	0.295952	0.708172
ko00562	Inositol phosphate metabolism	Metabolism	Carbohydrate metabolism	88	7626	410	37479	0.214634	0.304477	0.715787
ko00790	Folate biosynthesis	Metabolism	Metabolism of cofactors and vitamins	31	7626	139	37479	0.223022	0.31421	0.725934
ko00280	Valine, leucine and isoleucine degradation	Metabolism	Amino acid metabolism	99	7626	466	37479	0.212446	0.331674	0.753293
ko00770	Pantothenate and CoA biosynthesis	Metabolism	Metabolism of cofactors and vitamins	53	7626	246	37479	0.215447	0.343991	0.768247
ko00330	Arginine and proline metabolism	Metabolism	Amino acid metabolism	99	7626	471	37479	0.210191	0.375694	0.800442
ko00350	Tyrosine metabolism	Metabolism	Amino acid metabolism	93	7626	442	37479	0.210407	0.376327	0.800442
ko00515	Mannose type O-glycan biosynthesis	Metabolism	Glycan biosynthesis and metabolism	1	7626	2	37479	0.5	0.365551	0.800442
ko00902	Monoterpenoid biosynthesis	Metabolism	Metabolism of terpenoids and polyketides	9	7626	39	37479	0.230769	0.396733	0.83066
ko00040	Pentose and glucuronate interconversions	Metabolism	Carbohydrate metabolism	232	7626	1126	37479	0.206039	0.426123	0.849477
ko00260	Glycine, serine and threonine metabolism	Metabolism	Amino acid metabolism	78	7626	373	37479	0.209115	0.41321	0.849477
ko00290	Valine, leucine and isoleucine biosynthesis	Metabolism	Amino acid metabolism	39	7626	185	37479	0.210811	0.430783	0.849477
ko04141	Protein processing in endoplasmic reticulum	Genetic Information Processing	Folding, sorting and degradation	469	7626	2287	37479	0.205072	0.431078	0.849477
ko00942	Anthocyanin biosynthesis	Metabolism	Biosynthesis of other secondary metabolites	3	7626	12	37479	0.25	0.453947	0.881578
ko00950	Isoquinoline alkaloid biosynthesis	Metabolism	Biosynthesis of other secondary metabolites	50	7626	241	37479	0.207469	0.464197	0.888606
ko00071	Fatty acid degradation	Metabolism	Lipid metabolism	104	7626	507	37479	0.205128	0.480742	0.894714
ko00603	Glycosphingolipid biosynthesis - globo and isoglobo series	Metabolism	Glycan biosynthesis and metabolism	13	7626	61	37479	0.213115	0.476213	0.894714
ko00480	Glutathione metabolism	Metabolism	Metabolism of other amino acids	110	7626	540	37479	0.203704	0.51202	0.897334
ko00520	Amino sugar and nucleotide sugar metabolism	Metabolism	Carbohydrate metabolism	307	7626	1511	37479	0.203177	0.522329	0.897334
ko00660	C5-Branched dibasic acid metabolism	Metabolism	Carbohydrate metabolism	25	7626	121	37479	0.206612	0.50194	0.897334
ko00945	Stilbenoid, diarylheptanoid and gingerol biosynthesis	Metabolism	Biosynthesis of other secondary metabolites	22	7626	107	37479	0.205607	0.516576	0.897334
ko00966	Glucosinolate biosynthesis	Metabolism	Biosynthesis of other secondary metabolites	4	7626	18	37479	0.222222	0.513894	0.897334
ko03040	Spliceosome	Genetic Information Processing	Transcription	443	7626	2180	37479	0.203211	0.521554	0.897334
ko00785	Lipoic acid metabolism	Metabolism	Metabolism of cofactors and vitamins	6	7626	29	37479	0.206897	0.555221	0.941767
ko00051	Fructose and mannose metabolism	Metabolism	Carbohydrate metabolism	73	7626	369	37479	0.197832	0.627112	0.999998
ko00052	Galactose metabolism	Metabolism	Carbohydrate metabolism	195	7626	994	37479	0.196177	0.730543	0.999998
ko00053	Ascorbate and aldarate metabolism	Metabolism	Carbohydrate metabolism	166	7626	1085	37479	0.152995	0.999994	0.999998
ko00062	Fatty acid elongation	Metabolism	Lipid metabolism	26	7626	172	37479	0.151163	0.968012	0.999998
ko00130	Ubiquinone and other terpenoid-quinone biosynthesis	Metabolism	Metabolism of cofactors and vitamins	50	7626	260	37479	0.192308	0.696719	0.999998
ko00232	Caffeine metabolism	Metabolism	Biosynthesis of other secondary metabolites	3	7626	21	37479	0.142857	0.831146	0.999998
ko00261	Monobactam biosynthesis	Metabolism	Biosynthesis of other secondary metabolites	10	7626	68	37479	0.147059	0.908907	0.999998
ko00300	Lysine biosynthesis	Metabolism	Amino acid metabolism	8	7626	63	37479	0.126984	0.958881	0.999998
ko00310	Lysine degradation	Metabolism	Amino acid metabolism	37	7626	256	37479	0.144531	0.994079	0.999998
ko00360	Phenylalanine metabolism	Metabolism	Amino acid metabolism	81	7626	484	37479	0.167355	0.98133	0.999998
ko00380	Tryptophan metabolism	Metabolism	Amino acid metabolism	56	7626	349	37479	0.160458	0.983025	0.999998
ko00400	Phenylalanine, tyrosine and tryptophan biosynthesis	Metabolism	Amino acid metabolism	74	7626	396	37479	0.186869	0.812035	0.999998
ko00430	Taurine and hypotaurine metabolism	Metabolism	Metabolism of other amino acids	12	7626	71	37479	0.169014	0.805798	0.999998
ko00440	Phosphonate and phosphinate metabolism	Metabolism	Metabolism of other amino acids	3	7626	29	37479	0.103448	0.952456	0.999998
ko00460	Cyanoamino acid metabolism	Metabolism	Metabolism of other amino acids	114	7626	658	37479	0.173252	0.9784	0.999998
ko00500	Starch and sucrose metabolism	Metabolism	Carbohydrate metabolism	335	7626	1696	37479	0.197524	0.742355	0.999998
ko00510	N-Glycan biosynthesis	Metabolism	Glycan biosynthesis and metabolism	24	7626	224	37479	0.107143	0.99996	0.999998
ko00514	Other types of O-glycan biosynthesis	Metabolism	Glycan biosynthesis and metabolism	23	7626	134	37479	0.171642	0.847604	0.999998
ko00531	Glycosaminoglycan degradation	Metabolism	Glycan biosynthesis and metabolism	32	7626	166	37479	0.192771	0.66432	0.999998
ko00563	Glycosylphosphatidylinositol (GPI)-anchor biosynthesis	Metabolism	Glycan biosynthesis and metabolism	18	7626	138	37479	0.130435	0.990509	0.999998
ko00590	Arachidonic acid metabolism	Metabolism	Lipid metabolism	29	7626	181	37479	0.160221	0.941833	0.999998
ko00591	Linoleic acid metabolism	Metabolism	Lipid metabolism	28	7626	203	37479	0.137931	0.994023	0.999998
ko00601	Glycosphingolipid biosynthesis - lacto and neolacto series	Metabolism	Glycan biosynthesis and metabolism	1	7626	7	37479	0.142857	0.796606	0.999998
ko00604	Glycosphingolipid biosynthesis - ganglio series	Metabolism	Glycan biosynthesis and metabolism	24	7626	140	37479	0.171429	0.853522	0.999998
ko00670	One carbon pool by folate	Metabolism	Metabolism of cofactors and vitamins	13	7626	84	37479	0.154762	0.896923	0.999998
ko00730	Thiamine metabolism	Metabolism	Metabolism of cofactors and vitamins	9	7626	90	37479	0.1	0.997243	0.999998
ko00740	Riboflavin metabolism	Metabolism	Metabolism of cofactors and vitamins	16	7626	128	37479	0.125	0.99265	0.999998
ko00760	Nicotinate and nicotinamide metabolism	Metabolism	Metabolism of cofactors and vitamins	37	7626	322	37479	0.114907	0.999992	0.999998
ko00780	Biotin metabolism	Metabolism	Metabolism of cofactors and vitamins	29	7626	150	37479	0.193333	0.653125	0.999998
ko00860	Porphyrin and chlorophyll metabolism	Metabolism	Metabolism of cofactors and vitamins	39	7626	279	37479	0.139785	0.99774	0.999998
ko00900	Terpenoid backbone biosynthesis	Metabolism	Metabolism of terpenoids and polyketides	73	7626	387	37479	0.18863	0.784646	0.999998
ko00901	Indole alkaloid biosynthesis	Metabolism	Biosynthesis of other secondary metabolites	30	7626	196	37479	0.153061	0.971002	0.999998
ko00905	Brassinosteroid biosynthesis	Metabolism	Metabolism of terpenoids and polyketides	15	7626	83	37479	0.180723	0.737556	0.999998
ko00908	Zeatin biosynthesis	Metabolism	Metabolism of terpenoids and polyketides	9	7626	63	37479	0.142857	0.917046	0.999998
ko00920	Sulfur metabolism	Metabolism	Energy metabolism	33	7626	178	37479	0.185393	0.753095	0.999998
ko00944	Flavone and flavonol biosynthesis	Metabolism	Biosynthesis of other secondary metabolites	10	7626	63	37479	0.15873	0.851688	0.999998
ko00965	Betalain biosynthesis	Metabolism	Biosynthesis of other secondary metabolites	8	7626	71	37479	0.112676	0.985222	0.999998
ko00970	Aminoacyl-tRNA biosynthesis	Genetic Information Processing	Translation	44	7626	380	37479	0.115789	0.999998	0.999998
ko02010	ABC transporters	Environmental Information Processing	Membrane transport	172	7626	1031	37479	0.166828	0.998922	0.999998
ko03008	Ribosome biogenesis in eukaryotes	Genetic Information Processing	Translation	112	7626	748	37479	0.149733	0.999944	0.999998
ko03010	Ribosome	Genetic Information Processing	Translation	391	7626	2209	37479	0.177003	0.999444	0.999998
ko03018	RNA degradation	Genetic Information Processing	Folding, sorting and degradation	154	7626	972	37479	0.158436	0.999881	0.999998
ko03030	DNA replication	Genetic Information Processing	Replication and repair	86	7626	443	37479	0.194131	0.706313	0.999998
ko03050	Proteasome	Genetic Information Processing	Folding, sorting and degradation	52	7626	317	37479	0.164038	0.968354	0.999998
ko03060	Protein export	Genetic Information Processing	Folding, sorting and degradation	29	7626	221	37479	0.131222	0.998096	0.999998
ko03420	Nucleotide excision repair	Genetic Information Processing	Replication and repair	88	7626	478	37479	0.1841	0.868456	0.999998
ko03430	Mismatch repair	Genetic Information Processing	Replication and repair	59	7626	312	37479	0.189103	0.757029	0.999998
ko03440	Homologous recombination	Genetic Information Processing	Replication and repair	60	7626	358	37479	0.167598	0.963285	0.999998
ko03450	Non-homologous end-joining	Genetic Information Processing	Replication and repair	4	7626	45	37479	0.0888889	0.988804	0.999998
ko04120	Ubiquitin mediated proteolysis	Genetic Information Processing	Folding, sorting and degradation	169	7626	979	37479	0.172625	0.99399	0.999998
ko04122	Sulfur relay system	Genetic Information Processing	Folding, sorting and degradation	6	7626	44	37479	0.136364	0.907781	0.999998
ko04130	SNARE interactions in vesicular transport	Genetic Information Processing	Folding, sorting and degradation	12	7626	146	37479	0.0821918	0.999983	0.999998
ko04136	Autophagy - other	Cellular Processes	Transport and catabolism	37	7626	236	37479	0.15678	0.972194	0.999998
ko04146	Peroxisome	Cellular Processes	Transport and catabolism	136	7626	777	37479	0.175032	0.980497	0.999998
ko04626	Plant-pathogen interaction	Organismal Systems	Environmental adaptation	380	7626	2142	37479	0.177404	0.999209	0.999998

## Sheet: Table S10
Table S10 Analysis of physicochemical properties of different matrix ratios
Physicochemical properties of substrate	T1	T2	T3
Bulk density(g/cm3)	0.28±0.02a	0.09±0.01c	0.22±0.03b
Total porosity (%)	90.28±2.29c	115.58±3.36a	102.53±1.64b
Ventilation porosity (%)	21.15±2.07c	50.54±1.68a	38.30±1.36b
Water-holding porosity(%)	73.22±2.18a	62.11±1.76b	64.22±2.17b
Size void ratio	0.26±0.04c	0.85±0.05a	0.63±0.03b

[truncated: 1 more sheets: Table S11 ]
